# Supplementary material for: Glucocorticoids’ treatment impairs the medium-term immunogenic response to SARS-CoV-2 mRNA vaccines in Systemic Lupus Erythematosus patients
Source: Sci Rep. 2022 Aug 30;12:14772. doi: 10.1038/s41598-022-18996-x (PMC9427088; doi:10.1038/s41598-022-18996-x)
Supplement: Supplementary file 2 — Supplementary Information 2. [file 41598_2022_18996_MOESM2_ESM.xlsx]

## Sheet: Data
patient.id	disease	sex	age	months.from.vacc	vaccine	evol.years	sledai.2y	sledai.last	treatment	treatment.ag	conc.treat	conc.treat.corticoids	neut.antib.titer
p32	SLE	Female	53.0815	3.94251	Moderna	35.1376	3.2	0	BELI	Third.line	MMF	No	13639
p34	SLE	Female	45.8207	3.05544	Moderna	9.21561	5.2	2	BELI	Third.line	MTX+HCQ+Glucocorticoids	Yes	645
p5	SLE	Female	57.1526	3.05544	Pfizer	16.2163	0.4	2	No.treatment	No.treatment	No	No	14580
p3	SLE	Female	82.8309	4.33676	Pfizer	31.2334	0	0	No.treatment	No.treatment	No	No	429
p16	SLE	Female	75.1075	4.17248	Pfizer	7.2334	3.2	2	HCQ	First.line	Glucocorticoids	Yes	162
p18	SLE	Female	49.4702	3.48255	Moderna	26.2341	0.4	2	HCQ	First.line	No	No	683
p17	SLE	Female	43.5346	3.25257	Moderna	10.2341	1	2	HCQ	First.line	No	No	809
p13	SLE	Female	61.9466	3.38398	Moderna	14.2341	2.4	2	HCQ	First.line	Glucocorticoids	Yes	195
p33	SLE	Female	69.9986	3.41684	Moderna	30.2341	2.2	4	RTX	Third.line	MTX	No	112
p21	SLE	Male	81.7933	4.43532	Pfizer	11.2389	0.9	0	MTX	Second.line	No	No	151
p11	SLE	Female	75.3347	4.17248	Pfizer	24.2382	1	2	No.treatment	No.treatment	Glucocorticoids	Yes	468
p10	SLE	Female	45.2101	3.31828	Moderna	7.23888	2	2	No.treatment	No.treatment	No	No	1546
p40	SLE	Male	42.3847	3.48255	Moderna	16.2382	0.3	0	RTX	Third.line	HCQ	No	30
p19	SLE	Female	34.6311	3.31828	Moderna	7.24709	1.4	0	HCQ	First.line	No	No	4744
p35	SLE	Male	45.4155	3.38398	Moderna	10.2478	1.2	0	BELI	Third.line	HCQ	No	947
p1	SLE	Female	57.0568	3.35113	Pfizer	13.2485	0.6	2	HCQ	First.line	No	No	467
p25	SLE	Female	70.0452	3.25257	Moderna	13.2512	2.5	2	AZA	Second.line	HCQ	No	810
p14	SLE	Female	47.2827	3.38398	Moderna	6.25325	3	2	HCQ	First.line	No	No	2022
p26	SLE	Female	45.2841	3.41684	Moderna	14.2533	3.7	0	AZA	Second.line	Glucocorticoids	Yes	324
p37	SLE	Female	37.1362	3.41684	Moderna	16.2546	1.75	2	RTX	Third.line	MTX+HCQ+Glucocorticoids	Yes	114
p8	SLE	Female	55.7673	3.28542	Pfizer	9.25394	2	0	No.treatment	No.treatment	No	No	1010
p4	SLE	Female	69.0376	3.25257	Moderna	16.2546	2	2	No.treatment	No.treatment	No	No	2555
p23	SLE	Female	56.2437	3.44969	Moderna	10.2587	1.1	0	MTX	Second.line	No	No	2613
p9	SLE	Female	56.3833	2.29979	Moderna	12.2574	4.8	6	No.treatment	No.treatment	No	No	1467
p39	SLE	Female	42.0862	3.90965	Moderna	4.30938	3.75	0	RTX	Third.line	MMF+Tacrolimus+HCQ	No	452
p7	SLE	Female	56.0876	3.25257	Moderna	36.3149	3.5	4	No.treatment	No.treatment	No	No	1509
p27	SLE	Female	51.1458	3.64682	Pfizer	24.3149	1	2	AZA	Second.line	HCQ+Glucocorticoids	Yes	286
p22	SLE	Female	44.9966	4.13963	Moderna	15.3292	0.2	0	MTX	Second.line	HCQ	No	4620
p28	SLE	Male	57.8042	4.07392	Moderna	6.32991	0	0	AZA	Second.line	No	No	638
p2	SLE	Female	53.0376	3.71253	Moderna	19.3292	1.2	0	No.treatment	No.treatment	No	No	1256
p29	SLE	Female	51.8138	4.13963	Pfizer	36.3313	4	5	MMF	Second.line	HCQ	No	6314
p15	SLE	Female	66.3107	3.77823	Moderna	36.3313	2.5	2	HCQ	First.line	Glucocorticoids	Yes	259
p12	SLE	Female	50.8118	3.90965	Moderna	18.3354	3.4	8	HCQ	First.line	No	No	410
p24	SLE	Female	46.7406	4.20534	Pfizer	2.33539	3.6	0	MTX	Second.line	HCQ	No	1529
p6	SLE	Female	76.3094	2.29979	Pfizer	24.3723	0	0	No.treatment	No.treatment	No	No	275
p30	SLE	Female	48.2108	3.41684	Moderna	31.4004	0.5	0	MMF	Second.line	Tacrolimus+Glucocorticoids	Yes	30
p20	SLE	Female	41.0513	3.97536	Pfizer	7.40862	0	0	HCQ	First.line	No	No	30
p31	SLE	Female	60.9856	5.4538	Moderna	39.4251	2	0	BELI	Third.line	No	No	134
p41	SLE	Female	34.8337	3.44969	Moderna	10.4449	1	0	BELI	Third.line	HCQ	No	1016
298-060	Control	Male	67	3.38398	Pfizer	NA	NA	NA	Control	Control	Control	No	525
298-077	Control	Male	43	2.92402	Pfizer	NA	NA	NA	Control	Control	Control	No	1856
298-078	Control	Female	37	2.92402	Pfizer	NA	NA	NA	Control	Control	Control	No	276
298-081	Control	Female	46	2.92402	Pfizer	NA	NA	NA	Control	Control	Control	No	1075
298-083	Control	Female	42	2.95688	Pfizer	NA	NA	NA	Control	Control	Control	No	2647
298-084	Control	Female	39	3.02259	Pfizer	NA	NA	NA	Control	Control	Control	No	1182
298-088	Control	Male	62	2.95688	Pfizer	NA	NA	NA	Control	Control	Control	No	1376
298-101	Control	Male	61	2.98973	Pfizer	NA	NA	NA	Control	Control	Control	No	379
298-103	Control	Female	28	2.98973	Pfizer	NA	NA	NA	Control	Control	Control	No	3921
298-420	Control	Female	22	3.02259	Pfizer	NA	NA	NA	Control	Control	Control	No	4318
298-422	Control	Male	30	3.25257	Pfizer	NA	NA	NA	Control	Control	Control	No	8976
298-423	Control	Female	24	3.48255	Pfizer	NA	NA	NA	Control	Control	Control	No	5288
298-432	Control	Female	59	3.31828	Pfizer	NA	NA	NA	Control	Control	Control	No	1268
298-433	Control	Female	46	3.31828	Pfizer	NA	NA	NA	Control	Control	Control	No	827
298-437	Control	Female	28	3.05544	Pfizer	NA	NA	NA	Control	Control	Control	No	1710
298-442	Control	Female	50	3.31828	Pfizer	NA	NA	NA	Control	Control	Control	No	1725
298-443	Control	Female	33	3.54825	Pfizer	NA	NA	NA	Control	Control	Control	No	1077
298-445	Control	Female	23	3.44969	Pfizer	NA	NA	NA	Control	Control	Control	No	3233
298-548	Control	Female	26	3.05544	Pfizer	NA	NA	NA	Control	Control	Control	No	1891
298-616	Control	Female	43	3.84394	Pfizer	NA	NA	NA	Control	Control	Control	No	415
298-476	Control	Female	31	3.21971	Moderna	NA	NA	NA	Control	Control	Control	No	5203
298-549	Control	Female	31	4.33676	Moderna	NA	NA	NA	Control	Control	Control	No	303
298-550	Control	Female	33	3.71253	Moderna	NA	NA	NA	Control	Control	Control	No	1638
298-551	Control	Female	60	3.61396	Moderna	NA	NA	NA	Control	Control	Control	No	2800
298-555	Control	Female	20	3.97536	Moderna	NA	NA	NA	Control	Control	Control	No	104
298-557	Control	Female	48	3.74538	Moderna	NA	NA	NA	Control	Control	Control	No	1345
298-558	Control	Female	48	2.92402	Moderna	NA	NA	NA	Control	Control	Control	No	2986
298-559	Control	Male	50	3.90965	Moderna	NA	NA	NA	Control	Control	Control	No	762
298-562	Control	Female	40	3.64682	Moderna	NA	NA	NA	Control	Control	Control	No	1612
298-568	Control	Female	38	2.95688	Moderna	NA	NA	NA	Control	Control	Control	No	1396
298-569	Control	Female	44	2.92402	Moderna	NA	NA	NA	Control	Control	Control	No	3697
298-570	Control	Female	20	3.28542	Moderna	NA	NA	NA	Control	Control	Control	No	2459
298-571	Control	Female	20	3.8768	Moderna	NA	NA	NA	Control	Control	Control	No	495
298-587	Control	Female	37	2.98973	Moderna	NA	NA	NA	Control	Control	Control	No	1803
298-605	Control	Female	37	4.00821	Moderna	NA	NA	NA	Control	Control	Control	No	235
298-655	Control	Female	37	3.05544	Moderna	NA	NA	NA	Control	Control	Control	No	2497
298-679	Control	Male	50	2.56263	Moderna	NA	NA	NA	Control	Control	Control	No	3559

## Sheet: Labels
Variable.name	Label
patient.id	Study patient identifier
disease	Disease status (Control / SLE)
sex	Sex (Female / Male)
age	Age at sample extraction
months.from.vacc	Time from vaccination to sample extraction (months)
vaccine	Vaccine type (Pfizer / Moderna)
evol.years	Time of disease evolution (years)
sledai.2y	SLEDAI - 2 years average
sledai.last	SLEDAI - nearest measure to the second vaccination dose
treatment	Treatment (See abbreviations)
treatment.ag	Treatment - aggregated (Control / No.treatment / First.line /Second.line / Third.line)
conc.treat	Concomitant treatments (See abbreviations)
conc.treat.corticoids	Concomitant treatment with Glucocorticoids (No / Yes)
neut.antib.titer	Neutralizing antibody titers
Abbreviations
SLE	Systemic Lupus Erythematosus
SLEDAI	Systemic Lupus Erythematosus Disease Activity Index
HCQ	Hydroxychloroquine
MTX	Methotrexate
AZA	Azathioprine
MMF	Mycophenolate Mofetil
BELI	Belimumab
RTX	Rituximab
